# Supplementary material for: Real-World Kidney and Glycaemic Outcomes Following Semaglutide Initiation in Adults with Type 2 Diabetes and Mild Chronic Kidney Disease
Source: J Clin Med. 2026 Jul 16;15(14):5577. doi: 10.3390/jcm15145577 (PMC13412203; doi:10.3390/jcm15145577)
Supplement: Supplementary file 1 [file jcm-15-05577-s001.zip]

Archive with 1 entries (1 files):
- jcm-4312473-supplementary.pdf
